# Supplementary material for: Antineoplastic Activity of Podophyllotoxin and Juniper Extracts Encapsulated in MPEG-b-PLA Diblock Copolymer Micelles in Cutaneous Squamous Carcinoma Cells
Source: Int J Mol Sci. 2025 May 28;26(11):5167. doi: 10.3390/ijms26115167 (PMC12154351; doi:10.3390/ijms26115167)
Supplement: Supplementary file 1 [file ijms-26-05167-s001.zip]

Archive with 2 entries (2 files):
- Suppl Table S1 Hoechst assay.pdf
- Suppl Tables 2 to 6 Statistics.pdf
